# Supplementary material for: Fire ants perpetually rebuild sinking towers
Source: R Soc Open Sci. 2017 Jul 12;4(7):170475. doi: 10.1098/rsos.170475 (PMC5541565; doi:10.1098/rsos.170475)
Supplement: Shape Data AntTower [file rsos170475supp1.xlsx]

## Sheet: Sheet1
Discretized ant tower profile that we used to fit into our shape model, equation 3, to find the best α that fits all of them.
Levels	Number of ants	Levels	Number of ants	Levels	Number of ants	Levels	Number of ants	Levels	Number of ants	Levels	Number of ants	Levels	Number of ants	Levels	Number of ants	Levels	Number of ants	Levels	Number of ants	Levels	Number of ants	Levels	Number of ants	Levels	Number of ants	Levels	Number of ants	Levels	Number of ants	Levels	Number of ants	Levels	Number of ants	Levels	Number of ants	Levels	Number of ants	Levels	Number of ants	Levels	Number of ants	Levels	Number of ants	Levels	Number of ants
1	96.3858	1	18.7952	1	64.2851	1	89.2184	1	20.9518	1	261.509	1	36.5437	1	249.628	1	45.4357	1	152.005	1	81.462	1	38.6216	1	74.1251	1	137.355	1	40.1814	1	41.5528	1	19.1995	1	64.2851	1	27.8818	1	21.0991	1	21.2044	1	38.4845	1	34.7776
1.2	116.848	1.2	20.7531	1.2	81.8096	1.2	102.732	1.2	37.9792	1.2	401.204	1.2	50.031	1.2	253.522	1.2	45.4357	1.2	149.457	1.2	96.8341	1.2	61.871	1.2	90.0269	1.2	152.324	1.2	60.1266	1.2	48.5962	1.2	37.9792	1.2	81.8096	1.2	25.698	1.2	21.0991	1.2	24.4101	1.2	52.6023	1.2	43.2753
1.4	120.153	1.4	34.5516	1.4	91.1062	1.4	110.768	1.4	46.273	1.4	482.77	1.4	55.7016	1.4	251.572	1.4	45.4357	1.4	164.944	1.4	132.004	1.4	147.922	1.4	161.652	1.4	199.596	1.4	76.1061	1.4	68.3611	1.4	48.4163	1.4	91.1062	1.4	37.0034	1.4	21.0991	1.4	47.4177	1.4	84.5612	1.4	47.7897
1.6	121.821	1.6	63.2532	1.6	100.759	1.6	100.759	1.6	52.2342	1.6	588.716	1.6	58.5959	1.6	283.529	1.6	59.9948	1.6	172.87	1.6	149.457	1.6	162.922	1.6	209.785	1.6	261.446	1.6	84.5612	1.6	81.5666	1.6	64.7901	1.6	100.759	1.6	51.8453	1.6	34.6006	1.6	53.2615	1.6	100.104	1.6	50.8976
1.8	126.888	1.8	57.3496	1.8	110.768	1.8	138.458	1.8	62.4444	1.8	713.936	1.8	66.0041	1.8	319.25	1.8	75.4296	1.8	186.35	1.8	146.923	1.8	177.922	1.8	258.814	1.8	283.974	1.8	102.402	1.8	114.183	1.8	72.6066	1.8	110.768	1.8	62.513	1.8	43.6332	1.8	51.2913	1.8	131.491	1.8	55.7071
2	135.543	2	70.4453	2	114.871	2	163.769	2	66.5677	2	718.79	2	83.1684	2	291.77	2	108.927	2	231.757	2	157.14	2	192.922	2	266.849	2	283.974	2	109.413	2	123.957	2	95.117	2	114.871	2	78.1908	2	53.2175	2	61.3648	2	141.808	2	62.3951
2.2	153.636	2.2	91.6201	2.2	142.932	2.2	180.773	2.2	79.4509	2.2	824.259	2.2	110.261	2.2	306.435	2.2	108.927	2.2	280.623	2.2	162.329	2.2	207.922	2.2	378.612	2.2	318.919	2.2	114.183	2.2	118.056	2.2	106.12	2.2	142.932	2.2	87.2351	2.2	60.7676	2.2	63.4463	2.2	147.083	2.2	69.3978
2.4	148.098	2.4	116.52	2.4	170.971	2.4	201.062	2.4	98.5073	2.4	986.698	2.4	137.95	2.4	332.293	2.4	104.548	2.4	283.793	2.4	191.837	2.4	222.922	2.4	403.213	2.4	362.683	2.4	121.485	2.4	134.041	2.4	113.223	2.4	170.971	2.4	88.7763	2.4	63.3533	2.4	85.4855	2.4	160.609	2.4	73.0172
2.6	168.863	2.6	136.952	2.6	178.301	2.6	206.277	2.6	106.822	2.6	1262.66	2.6	165.79	2.6	350.035	2.6	131.641	2.6	353.464	2.6	214.324	2.6	237.922	2.6	434.767	2.6	403.257	2.6	119.031	2.6	138.162	2.6	106.12	2.6	178.301	2.6	96.6272	2.6	63.3533	2.6	76.4027	2.6	149.749	2.6	84.3474
2.8	199.219	2.8	138.367	2.8	168.556	2.8	216.877	2.8	130.983	2.8	1366.27	2.8	151.629	2.8	356.793	2.8	136.348	2.8	356.93	2.8	258.819	2.8	252.922	2.8	447.639	2.8	429.417	2.8	121.485	2.8	146.552	2.8	123.461	2.8	168.556	2.8	111.368	2.8	83.8448	2.8	76.4027	2.8	157.865	2.8	84.3474
3	199.219	3	160.405	3	188.275	3	235.976	3	134.041	3	1628.14	3	165.79	3	336.69	3	153.254	3	403.222	3	283.793	3	312.11	3	473.809	3	453.486	3	149.749	3	140.241	3	143.382	3	188.275	3	104.72	3	103.173	3	49.3434	3	183.26	3	73.0172
3.2	186.795	3.2	179.12	3.2	203.662	3.2	227.705	3.2	164.483	3.2	2030.48	3.2	178.313	3.2	365.891	3.2	189.077	3.2	388.735	3.2	293.381	3.2	463.247	3.2	483.77	3.2	511.588	3.2	168.958	3.2	150.821	3.2	155.412	3.2	203.662	3.2	116.455	3.2	101.634	3.2	65.55	3.2	201.062	3.2	80.492
3.4	209.861	3.4	205.573	3.4	233.204	3.4	238.761	3.4	172.062	3.4	2030.48	3.4	202.191	3.4	396.156	3.4	191.738	3.4	417.925	3.4	326.219	3.4	478.413	3.4	520.979	3.4	546.007	3.4	186.178	3.4	172.913	3.4	152.975	3.4	233.204	3.4	108.024	3.4	110.994	3.4	65.55	3.4	201.062	3.4	90.2781
3.6	218.562	3.6	230.124	3.6	244.375	3.6	250.045	3.6	163.65	3.6	2030.48	3.6	211.17	3.6	408.08	3.6	194.413	3.6	403.222	3.6	399.58	3.6	581.584	3.6	584.194	3.6	575.367	3.6	168.958	3.6	182.098	3.6	182.388	3.6	244.375	3.6	158.348	3.6	125.616	3.6	76.4027	3.6	201.062	3.6	84.3474
3.8	227.431	3.8	248.465	3.8	235.976	3.8	276.268	3.8	175.476	3.8	2030.48	3.8	218.007	3.8	412.893	3.8	221.917	3.8	367.41	3.8	367.41	3.8	697.148	3.8	602.266	3.8	614.456	3.8	180.36			3.8	197.446	3.8	235.976	3.8	180.19	3.8	135.752	3.8	78.64	3.8	195.05	3.8	100.556
4	247.998	4	261.701	4	247.203	4	306.758	4	186.764	4	2137.06	4	231.947	4	412.893	4	244.905	4	353.464	4	385.147	4	769.682	4	620.562	4	718.351	4	174.62			4	213.939	4	247.203	4	174.117	4	166.155	4	78.64	4	225.884	4	102.671
4.2	225.198	4.2	273.307	4.2	264.471	4.2	319.353	4.2	225.249	4.2	2243.65	4.2	248.659	4.2	485.524	4.2	259.717	4.2	363.903	4.2	417.925	4.2	884.133	4.2	723.206	4.2	867.306	4.2	186.178			4.2	225.249	4.2	264.471	4.2	196.81	4.2	209.198	4.2	80.8996	4.2	225.884	4.2	104.805
4.4	238.753	4.4	289.157	4.4	273.297	4.4	328.948	4.4	251.615	4.4	2243.65	4.4	265.852	4.4	485.524	4.4	277.944	4.4	360.41	4.4	459.474	4.4	969.307	4.4	754.866	4.4	867.306	4.4	198.046					4.4	273.297	4.4	209.681	4.4	245.316	4.4	99.7776	4.4	238.761	4.4	115.771
4.6	259.79	4.6	341.45	4.6	273.297	4.6	338.672	4.6	248.622	4.6	2243.65	4.6	270.854	4.6	485.524	4.6	397.646	4.6	350.011	4.6	490.718	4.6	1015.78	4.6	665.379	4.6	867.306	4.6	222.714					4.6	273.297	4.6	209.681			4.6	102.238	4.6	279.253	4.6	109.132
4.8	259.79	4.8	416.882	4.8	285.265	4.8	385.746	4.8	277.162	4.8	2243.65	4.8	304.321	4.8	420.161	4.8	335.578	4.8	346.571	4.8	490.718	4.8	1106.15	4.8	665.379	4.8	1237.77	4.8	279.253					4.8	285.265	4.8	209.681			4.8	92.5314	4.8	268.868	4.8	111.326
5	257.411	5	468.679	5	300.546	5	389.216	5	286.626	5	2591.91	5	312.28	5	480.345	5	397.646	5	353.464	5	490.718	5	1183.14	5	799.332	5	1451.36	5	279.253					5	300.546	5	309.516			5	99.7776	5	279.253	5	106.959
5.2	271.843			5.2	313.027	5.2	421.08	5.2	316.974	5.2	2775.27	5.2	306.964	5.2	566.235	5.2	379.96	5.2	370.93	5.2	490.718	5.2	1262.43	5.2	926.082	5.2	1527.48							5.2	313.027	5.2	309.516			5.2	92.5314	5.2	300.546	5.2	113.539
5.4	271.843			5.4	328.948	5.4	424.692	5.4	328.144	5.4	2628.09	5.4	353.407	5.4	620.285	5.4	379.96	5.4	374.464	5.4	547.476	5.4	1427.94	5.4	1060.86	5.4	1830.02							5.4	328.948	5.4	309.516			5.4	104.72	5.4	304.162	5.4	134.34
5.6	276.738			5.6	348.524	5.6	431.958	5.6	331.529	5.6	2555.97	5.6	376.247	5.6	640.772	5.6	383.47	5.6	399.58	5.6	547.476			5.6	1145.57	5.6	1889.55							5.6	348.524	5.6	354.772			5.6	114.871	5.6	341.396	5.6	141.628
5.8	312.171			5.8	358.505	5.8	392.699	5.8	360.349	5.8	3331.59	5.8	396.748	5.8	747.835	5.8	383.47	5.8	436.608	5.8	547.476			5.8	1159.97	5.8	1766.53							5.8	358.505	5.8	438.417			5.8	114.871	5.8	356.833	5.8	141.628
6	330.657			6	361.86	6	424.692	6	380.569			6	361.898	6	812.48	6	467.972	6	490.718	6	624.344			6	1243.08	6	1815.27							6	361.86	6	420.444			6	128.061	6	376.564	6	139.179
6.2	355.177			6.2	358.505	6.2	446.662	6.2	375.766			6.2	373.357	6.2	903.748	6.2	471.81	6.2	526.901	6.2	766.99			6.2	1298.24									6.2	358.505					6.2	136.243	6.2	392.699	6.2	167.2
6.4	276.738			6.4	351.837	6.4	450.373	6.4	430.136			6.4	373.357	6.4	845.747	6.4	460.336	6.4	633.155	6.4	771.808			6.4	1308.38									6.4	351.837					6.4	141.808	6.4	417.483	6.4	164.554
6.6	306.984			6.6	375.424	6.6	461.593	6.6	477.135			6.6	420.769	6.6	845.747	6.6	479.527	6.6	682.582	6.6	820.728			6.6	1218.37									6.6	375.424					6.6	150.323	6.6	430.136	6.6	167.2
6.8	464.882			6.8	428.318	6.8	480.578	6.8	526.395			6.8	461.148	6.8	967.145	6.8	487.299			6.8	850.729			6.8	1323.66									6.8	428.318					6.8	161.988	6.8	482.496	6.8	156.735
7	468.045			7	469.145	7	492.14					7	499.897	7	1010.54	7	518.935			7	840.675			7	1475.53									7	469.145					7	180.154	7	528.263	7	164.554
7.2	439.949			7.2	476.753	7.2	488.272					7.2	567.628	7.2	1111.51	7.2	551.447			7.2	850.729			7.2	1760.78									7.2	476.753					7.2	199.121	7.2	571.111	7.2	154.168
7.4	523.428			7.4	511.695	7.4	465.362					7.4	621.012	7.4	1173.51	7.4	589.07			7.4	959.563													7.4	511.695					7.4	225.657	7.4	615.529	7.4	175.255
7.6	588.904			7.6	523.599	7.6	465.362					7.6	676.61	7.6	1150.07	7.6	601.857			7.6	876.101													7.6	523.599					7.6	242.966	7.6	640.885	7.6	183.487
7.8	665.664			7.8	589.252	7.8	465.362					7.8	691.81	7.8	1253.27	7.8	597.581			7.8	896.642													7.8	589.252					7.8	246.494	7.8	698.374	7.8	194.739
8	727.244			8	623.446	8	515.649									8	606.146			8	991.753													8	623.446					8	246.494	8	703.717	8	175.255
8.2	795.606			8.2	627.784	8.2	515.649									8.2	774.486			8.2	1046.48																			8.2	271.817	8.2	725.281	8.2	175.255
8.4	914.792			8.4	-32.5985	8.4	515.649									8.4	909.151			8.4	1218.79																			8.4	325.735	8.4	752.673	8.4	194.739
8.6	837.231			8.6	597.715	8.6	610.516									8.6	1004.47			8.6	1254.71																			8.6	294.391			8.6	183.487
8.8	1118.65			8.8	736.18	8.8	593.476									8.8	999.058			8.8	1409.61																			8.8	309.885			8.8	183.487
9	1348.08			9	950.912	9	774.135									9	848.069			9	1365.39																			9	333.794			9	177.979
				9.2	1015.54	9.2	945.619									9.2	863.155			9.2	1473.94																			9.2	366.92			9.2	194.739
				9.4	1239.75	9.4	898.624									9.4	1115.58			9.4	1620.21																			9.4	388.347			9.4	209.246
				9.6	1774.65	9.6	982.969									9.6	1020.79			9.6	1668.13																			9.6	397.074			9.6	224.245
						9.8	1054.19													9.8	1765.94																			9.8	410.33			9.8	221.205
						10	1032.02													10	1823.02																			10	419.28			10	239.735
						10.2	1093.53													10.2	2278.71																			10.2	465.362			10.2	249.266
																				10.4	2491.29																			10.4	465.362
																				10.6	2441.42																			10.6	479.62
																																								10.8	569.38
